# Supplementary material for: Investigation of the Prevalence, Virulence Genes, and Antibiogram of Motile Aeromonads Isolated from Nile Tilapia Fish Farms in Egypt and Assessment of their Water Quality
Source: Animals (Basel). 2020 Aug 16;10(8):1432. doi: 10.3390/ani10081432 (PMC7459692; doi:10.3390/ani10081432)
Supplement: Supplementary file 1 [file animals-10-01432-s001.zip]

Archive with 1 entries (1 files):
- animals-880829-supplementary.docx
